# Supplementary material for: Effects of Methyl Salicylate on Host Plant Acceptance and Feeding by the Aphid Rhopalosiphum padi
Source: Front Plant Sci. 2021 Aug 13;12:710268. doi: 10.3389/fpls.2021.710268 (PMC8415113; doi:10.3389/fpls.2021.710268)
Supplement: Supplementary file 1 [file Data_Sheet_1.zip]

Archive with 5 entries (5 files):
- Supplementary Figure 1.TIF
- Supplementary Figure 2.TIF
- Supplementary Material - Synthesis of Deuterated MeSA.PDF
- Supplementary Table 1.PDF
- Supplementary Table 2.PDF
